# Supplementary material for: Towards a More Efficient In and Ex Situ Conservation of Sri Lankan Wild Rice Species
Source: Plants (Basel). 2023 May 29;12(11):2149. doi: 10.3390/plants12112149 (PMC10255471; doi:10.3390/plants12112149)
Supplement: Supplementary file 1 [file plants-12-02149-s001.zip]

Archive with 1 entries (1 files):
- plants-2260648-supplementary.pdf
